# Supplementary material for: Machilin D Promotes Apoptosis and Autophagy, and Inhibits Necroptosis in Human Oral Squamous Cell Carcinoma Cells
Source: Int J Mol Sci. 2023 Feb 26;24(5):4576. doi: 10.3390/ijms24054576 (PMC10002565; doi:10.3390/ijms24054576)
Supplement: Supplementary file 1 [file ijms-24-04576-s001.zip]

Archive with 1 entries (1 files):
- ijms-2166118-supplementary.pdf
